# Supplementary material for: Filtering out the noise: metagenomic classifiers optimize ancient DNA mapping
Source: Brief Bioinform. 2024 Dec 14;26(1):bbae646. doi: 10.1093/bib/bbae646 (PMC11646131; doi:10.1093/bib/bbae646)
Supplement: BIB_supplementary_tables_bbae646 [file bib_supplementary_tables_bbae646.xlsx]

## Sheet: Table S7
Table S7: RefSeq Accession and Assembly names of all genomes used in the manuscript
RefSeq Accession	Assembly Name
GCF_000001405.40	GRCh38.p14
GCA_905319855.2	mCanLor1.2
GCF_000002285.3	CanFam3.1
GCF_000002285.5	CanFam6
GCF_000002315.6	GRCg6a
GCF_000003025.6	Sscrofa11.1
GCF_000008345.1	ASM834v1
GCF_000012745.1	ASM1274v1
GCF_000013385.1	ASM1338v1
GCF_000020545.1	ASM2054v1
GCF_000024865.1	ASM2486v1
GCF_000067165.1	ASM6716v1
GCF_000152305.1	ASM15230v1
GCF_000170395.1	ASM17039v1
GCF_000195775.1	ASM19577v1
GCF_000212695.1	ASM21269v1
GCF_000240225.1	ASM24022v2
GCF_000296405.1	Turi_otit_ATCC_51513_V1
GCF_000309825.1	ASM30982v2
GCF_000355695.1	ASM35569v1
GCF_000372645.1	Caulobacter.strain_OR37_v1.0
GCF_000421765.1	ASM42176v1
GCF_000502975.1	Mloti_LNJC384A00
GCF_000504245.1	ASM50424v1
GCF_000754665.1	Bison_UMD1.0
GCF_000847945.1	ViralProj14585
GCF_000850525.1	ViralProj14756
GCF_000852985.1	ViralProj14798
GCF_000856285.1	ViralProj14970
GCF_000865745.1	ViralMultiSegProj15555
GCF_000868265.2	ViralProj17147
GCF_000881515.1	ViralProj31291
GCF_000897015.1	ViralProj162489
GCF_000910735.1	ViralProj214366
GCF_001704415.2	ARS1.2
GCF_002263795.2	ARS-UCD1.3
GCF_002863925.1	EquCab3.0
GCF_002880755.1	panTro6
GCF_002880775.1	ponAbe3
GCF_003254725.2	ASM325472v2
GCF_008122165.1	Kamilah_GGO_v0
GCF_009806435.1	UM_NZW_1.0
GCF_016772045.1	ARS-UI_Ramb_v2.0

## Sheet: Table S8
Table S8: Compute time, precision, recall and f-score for dog simulations for both scenarios across different endogenous fractions when no filtering (NA), competitive mapping (Competitive), negative (k2_custom) and positive (k2_canis_lupus_kmer29) filtering, as well as negative (custom_comp) and postitve filetring (kmer29_comp) with competitive mapping.
sample_name	filter	scenario_type	reads_into_mapping	reads_filtered	kraken2_cpu_hrs	extract_cpu_hrs	subset_cpu_hrs	bwa_cpu_hrs	total_cpu_hrs	TP	TN	FP	FN	precision	recall	f-score
dog_endo0.1	NA	Scenario 1	20000000	0	NA	NA	NA	31.8208	31.8208	19025	19908706	71294	975	0.210642	0.95125	0.344909
dog_endo1	NA	Scenario 1	20000000	0	NA	NA	NA	31.7312	31.7312	190401	19729761	70239	9599	0.730513	0.952005	0.82668
dog_endo2	NA	Scenario 1	20000000	0	NA	NA	NA	31.6416	31.6416	380684	19530335	69665	19316	0.845309	0.95171	0.895359
dog_endo4	NA	Scenario 1	20000000	0	NA	NA	NA	31.1104	31.1104	761609	19131802	68198	38391	0.917815	0.952011	0.9346
dog_endo10	NA	Scenario 1	20000000	0	NA	NA	NA	30.4	30.4	1903994	17935803	64197	96006	0.967383	0.951997	0.959628
dog_endo20	NA	Scenario 1	20000000	0	NA	NA	NA	28.9728	28.9728	3808842	15943191	56809	191158	0.985304	0.95221	0.968475
dog_endo30	NA	Scenario 1	20000000	0	NA	NA	NA	27.6416	27.6416	5713666	13950595	49405	286334	0.991427	0.952278	0.971458
dog_endo40	NA	Scenario 1	20000000	0	NA	NA	NA	26.0416	26.0416	7617351	11957925	42075	382649	0.994507	0.952169	0.972877
dog_endo50	NA	Scenario 1	20000000	0	NA	NA	NA	24.8	24.8	9521270	9964812	35188	478730	0.996318	0.952127	0.973721
dog_endo60	NA	Scenario 1	20000000	0	NA	NA	NA	24.4416	24.4416	11426919	7971584	28416	573081	0.997519	0.952243	0.974356
dog_endo0.1	competitive	Scenario 1	20000000	0	NA	NA	NA	37.5104	37.5104	18994	19954287	25713	1006	0.424855	0.9497	0.587077
dog_endo1	competitive	Scenario 1	20000000	0	NA	NA	NA	37.3312	37.3312	190018	19774375	25625	9982	0.881169	0.95009	0.914333
dog_endo2	competitive	Scenario 1	20000000	0	NA	NA	NA	37.3312	37.3312	379907	19574861	25139	20093	0.937935	0.949767	0.943814
dog_endo4	competitive	Scenario 1	20000000	0	NA	NA	NA	36.0832	36.0832	760108	19175230	24770	39892	0.968441	0.950135	0.959201
dog_endo10	competitive	Scenario 1	20000000	0	NA	NA	NA	35.6416	35.6416	1900159	17976931	23069	99841	0.988005	0.950079	0.968671
dog_endo20	competitive	Scenario 1	20000000	0	NA	NA	NA	35.8208	35.8208	3801274	15979392	20608	198726	0.994608	0.950318	0.971959
dog_endo30	competitive	Scenario 1	20000000	0	NA	NA	NA	32.2624	32.2624	5702297	13982101	17899	297703	0.996871	0.950383	0.973072
dog_endo40	competitive	Scenario 1	20000000	0	NA	NA	NA	30.752	30.752	7602156	11984879	15121	397844	0.998015	0.950269	0.973557
dog_endo50	competitive	Scenario 1	20000000	0	NA	NA	NA	29.3312	29.3312	9502364	9987244	12756	497636	0.998659	0.950236	0.973846
dog_endo60	competitive	Scenario 1	20000000	0	NA	NA	NA	28	28	11404201	7989639	10361	595799	0.999092	0.95035	0.974112
dog_endo0.1	negative	Scenario 1	2702934	17297066	0.1083	0.0547	0.0092	6.8928	7.065	18869	19961367	18633	1131	0.503146	0.94345	0.65629
dog_endo1	negative	Scenario 1	2856653	17143347	0.1055	0.0538	0.0098	6.752	6.9211	188677	19781628	18372	11323	0.911267	0.943385	0.927048
dog_endo2	negative	Scenario 1	3028066	16971934	0.1083	0.0569	0.0116	7.0528	7.2296	377395	19581731	18269	22605	0.953827	0.943488	0.948629
dog_endo4	negative	Scenario 1	3371333	16628667	0.1083	0.0502	0.012	7.1104	7.2809	754670	19182228	17772	45330	0.976992	0.943338	0.95987
dog_endo10	negative	Scenario 1	4398134	15601866	0.1541	0.0516	0.0164	8.7424	8.9645	1886861	17983355	16645	113139	0.991256	0.94343	0.966752
dog_endo20	negative	Scenario 1	6109657	13890343	0.1027	0.0416	0.0241	8.8128	8.9812	3774844	15985079	14921	225156	0.996063	0.943711	0.96918
dog_endo30	negative	Scenario 1	7823659	12176341	0.143	0.0425	0.0313	10.7328	10.9496	5662369	13987148	12852	337631	0.997735	0.943728	0.969981
dog_endo40	negative	Scenario 1	9534410	10465590	0.1416	0.0383	0.045	10.8416	11.0665	7549523	11989010	10990	450477	0.998546	0.94369	0.970344
dog_endo50	negative	Scenario 1	11245908	8754092	0.1416	0.0311	0.0538	13.6704	13.8969	9435605	9990786	9214	564395	0.999024	0.943561	0.970501
dog_endo60	negative	Scenario 1	12961944	7038056	0.1083	0.0266	0.0619	13.152	13.3488	11324433	7992660	7340	675567	0.999352	0.943703	0.970731
dog_endo0.1	positive	Scenario 1	3152732	16847268	0.0305	0.0511	0.0162	11.5328	11.6306	18271	19924636	55364	1729	0.248129	0.91355	0.39026
dog_endo1	positive	Scenario 1	3297396	16702604	0.0291	0.0652	0.0163	11.4304	11.541	183208	19745488	54512	16792	0.770688	0.91604	0.837101
dog_endo2	positive	Scenario 1	3460106	16539894	0.0347	0.0491	0.0166	11.5008	11.6012	366322	19545782	54218	33678	0.871075	0.915805	0.89288
dog_endo4	positive	Scenario 1	3781232	16218768	0.0319	0.0488	0.0183	12.3712	12.4702	732436	19147257	52743	67564	0.932827	0.915545	0.924105
dog_endo10	positive	Scenario 1	4749207	15250793	0.0361	0.0513	0.0222	12.16	12.2696	1831509	17950240	49760	168491	0.97355	0.915755	0.943768
dog_endo20	positive	Scenario 1	6360913	13639087	0.0375	0.0444	0.035	13.6	13.7169	3663842	15955787	44213	336158	0.988076	0.91596	0.950653
dog_endo30	positive	Scenario 1	7970759	12029241	0.0291	0.0413	0.0466	13.4208	13.5378	5495985	13961539	38461	504015	0.993051	0.915998	0.952969
dog_endo40	positive	Scenario 1	9582490	10417510	0.0305	0.0355	0.0536	13.6	13.7196	7326960	11967378	32622	673040	0.995567	0.91587	0.954057
dog_endo50	positive	Scenario 1	11194270	8805730	0.0388	0.0336	0.0597	14.5024	14.6345	9158094	9972645	27355	841906	0.997022	0.915809	0.954692
dog_endo60	positive	Scenario 1	12803981	7196019	0.0388	0.0294	0.0636	15.9424	16.0742	10991203	7977951	22049	1008797	0.997998	0.915934	0.955206
dog_endo0.1	negative_comp	Scenario 1	2702934	17297066	0.1538	0.0544	0.0093	8.4224	8.6399	18840	19974532	5468	1160	0.775053	0.942	0.850411
dog_endo1	negative_comp	Scenario 1	2856653	17143347	0.1491	0.0508	0.0115	8.4224	8.6338	188312	19794429	5571	11688	0.971266	0.94156	0.956182
dog_endo2	negative_comp	Scenario 1	3028066	16971934	0.1652	0.058	0.0107	8.7616	8.9955	376658	19594623	5377	23342	0.985925	0.941645	0.963277
dog_endo4	negative_comp	Scenario 1	3371333	16628667	0.1777	0.0558	0.0139	10.1632	10.4106	753233	19194725	5275	46767	0.993046	0.941541	0.966608
dog_endo10	negative_comp	Scenario 1	4398134	15601866	0.2344	0.0516	0.0225	9.6	9.9085	1883218	17995008	4992	116782	0.997356	0.941609	0.968681
dog_endo20	negative_comp	Scenario 1	6109657	13890343	0.1613	0.063	0.0244	10.8928	11.1415	3767653	15995577	4423	232347	0.998827	0.941913	0.969536
dog_endo30	negative_comp	Scenario 1	7823659	12176341	0.2808	0.0444	0.0316	12.352	12.7088	5651522	13996212	3788	348478	0.99933	0.94192	0.969776
dog_endo40	negative_comp	Scenario 1	9534410	10465590	0.3433	0.0413	0.0377	13.4912	13.9135	7535033	11996758	3242	464967	0.99957	0.941879	0.969867
dog_endo50	negative_comp	Scenario 1	11245908	8754092	0.1627	0.0441	0.045	15.5904	15.8422	9417581	9997217	2783	582419	0.999705	0.941758	0.969867
dog_endo60	negative_comp	Scenario 1	12961944	7038056	0.2125	0.0286	0.0547	16	16.2958	11302791	7997772	2228	697209	0.999803	0.941899	0.969988
dog_endo0.1	positive_comp	Scenario 1	3152732	16847268	0.0366	0.0536	0.0219	11.2832	11.3953	18244	19960171	19829	1756	0.479185	0.9122	0.628313
dog_endo1	positive_comp	Scenario 1	3297396	16702604	0.0308	0.0533	0.0177	11.3408	11.4426	182855	19780343	19657	17145	0.902934	0.914275	0.908569
dog_endo2	positive_comp	Scenario 1	3460106	16539894	0.0327	0.0519	0.0236	11.3728	11.481	365587	19580544	19456	34413	0.949471	0.913968	0.931381
dog_endo4	positive_comp	Scenario 1	3781232	16218768	0.0338	0.0711	0.0183	11.7824	11.9056	731042	19181007	18993	68958	0.974677	0.913802	0.943259
dog_endo10	positive_comp	Scenario 1	4749207	15250793	0.0327	0.0519	0.0225	12.1216	12.2287	1827912	17982113	17887	172088	0.990309	0.913956	0.950602
dog_endo20	positive_comp	Scenario 1	6360913	13639087	0.0327	0.0461	0.0305	13.3312	13.4405	3656767	15984069	15931	343233	0.995662	0.914192	0.953189
dog_endo30	positive_comp	Scenario 1	7970759	12029241	0.0305	0.0433	0.0433	14.2016	14.3187	5485351	13986194	13806	514649	0.997489	0.914225	0.954044
dog_endo40	positive_comp	Scenario 1	9582490	10417510	0.0425	0.0377	0.0497	15.04	15.1699	7312703	11988326	11674	687297	0.998406	0.914088	0.954388
dog_endo50	positive_comp	Scenario 1	11194270	8805730	0.0319	0.0322	0.0486	15.68	15.7927	9140356	9990205	9795	859644	0.99893	0.914036	0.954599
dog_endo60	positive_comp	Scenario 1	12803981	7196019	0.0313	0.0377	0.0547	16.9024	17.0261	10969925	7991980	8020	1030075	0.999269	0.91416	0.954822
dog_endo0.1	NA	Scenario 2	20000000	0	NA	NA	NA	18.3104	18.3104	19026	19978655	1345	974	0.933975	0.9513	0.942558
dog_endo1	NA	Scenario 2	20000000	0	NA	NA	NA	17.7728	17.7728	190379	19798325	1675	9621	0.991278	0.951895	0.971188
dog_endo2	NA	Scenario 2	20000000	0	NA	NA	NA	18.4	18.4	380729	19598015	1985	19271	0.994813	0.951823	0.972843
dog_endo4	NA	Scenario 2	20000000	0	NA	NA	NA	18.4832	18.4832	761771	19197366	2634	38229	0.996554	0.952214	0.97388
dog_endo10	NA	Scenario 2	20000000	0	NA	NA	NA	18.5728	18.5728	1904621	17995398	4602	95379	0.99759	0.95231	0.974424
dog_endo20	NA	Scenario 2	20000000	0	NA	NA	NA	19.4624	19.4624	3808731	15992040	7960	191269	0.997914	0.952183	0.974512
dog_endo30	NA	Scenario 2	20000000	0	NA	NA	NA	20.4416	20.4416	5713877	13988569	11431	286123	0.998003	0.952313	0.974623
dog_endo40	NA	Scenario 2	20000000	0	NA	NA	NA	20.9728	20.9728	7617822	11985155	14845	382178	0.998055	0.952228	0.974603
dog_endo50	NA	Scenario 2	20000000	0	NA	NA	NA	21.6832	21.6832	9521690	9981707	18293	478310	0.998082	0.952169	0.974585
dog_endo60	NA	Scenario 2	20000000	0	NA	NA	NA	22.0416	22.0416	11427119	7978677	21323	572881	0.998137	0.95226	0.974659
dog_endo0.1	competitive	Scenario 2	20000000	0	NA	NA	NA	28.0832	28.0832	18984	19979251	749	1016	0.962043	0.9492	0.955578
dog_endo1	competitive	Scenario 2	20000000	0	NA	NA	NA	28.4416	28.4416	189978	19799141	859	10022	0.995499	0.94989	0.97216
dog_endo2	competitive	Scenario 2	20000000	0	NA	NA	NA	28.4416	28.4416	379977	19599031	969	20023	0.997456	0.949943	0.97312
dog_endo4	competitive	Scenario 2	20000000	0	NA	NA	NA	28.7104	28.7104	760277	19198785	1215	39723	0.998404	0.950346	0.973783
dog_endo10	competitive	Scenario 2	20000000	0	NA	NA	NA	28.6208	28.6208	1900810	17998099	1901	99190	0.999001	0.950405	0.974097
dog_endo20	competitive	Scenario 2	20000000	0	NA	NA	NA	27.9104	27.9104	3801220	15996944	3056	198780	0.999197	0.950305	0.974138
dog_endo30	competitive	Scenario 2	20000000	0	NA	NA	NA	27.6416	27.6416	5702502	13995753	4247	297498	0.999256	0.950417	0.974225
dog_endo40	competitive	Scenario 2	20000000	0	NA	NA	NA	27.552	27.552	7602427	11994578	5422	397573	0.999287	0.950303	0.97418
dog_endo50	competitive	Scenario 2	20000000	0	NA	NA	NA	27.3728	27.3728	9502573	9993302	6698	497427	0.999296	0.950257	0.97416
dog_endo60	competitive	Scenario 2	20000000	0	NA	NA	NA	27.1104	27.1104	11404352	7992223	7777	595648	0.999319	0.950363	0.974226
dog_endo0.1	negative	Scenario 2	3051010	16948990	0.1375	0.0494	0.0094	5.9904	6.1867	18858	19978800	1200	1142	0.940173	0.9429	0.941535
dog_endo1	negative	Scenario 2	3199645	16800355	0.1041	0.055	0.0161	5.5616	5.7368	188701	19798697	1303	11299	0.993142	0.943505	0.967688
dog_endo2	negative	Scenario 2	3366491	16633509	0.1125	0.075	0.0118	6.2912	6.4905	377273	19598643	1357	22727	0.996416	0.943183	0.969069
dog_endo4	negative	Scenario 2	3699382	16300618	0.1041	0.0558	0.0123	5.9712	6.1434	755020	19198484	1516	44980	0.997996	0.943775	0.970129
dog_endo10	negative	Scenario 2	4693784	15306216	0.1069	0.0463	0.018	7.4432	7.6144	1887456	17998066	1934	112544	0.998976	0.943728	0.970567
dog_endo20	negative	Scenario 2	6353923	13646077	0.1125	0.0441	0.0244	9.0112	9.1922	3774464	15997338	2662	225536	0.999295	0.943616	0.970658
dog_endo30	negative	Scenario 2	8016451	11983549	0.1083	0.0411	0.0311	9.9712	10.1517	5662764	13996504	3496	337236	0.999383	0.943794	0.970793
dog_endo40	negative	Scenario 2	9675130	10324870	0.1083	0.0366	0.0461	11.2512	11.4422	7549581	11995779	4221	450419	0.999441	0.943698	0.97077
dog_endo50	negative	Scenario 2	11335229	8664771	0.1111	0.0441	0.0455	13.0816	13.2823	9436394	9994915	5085	563606	0.999461	0.943639	0.970749
dog_endo60	negative	Scenario 2	12995133	7004867	0.1041	0.0294	0.0625	12.992	13.188	11324893	7994366	5634	675107	0.999503	0.943741	0.970822
dog_endo0.1	positive	Scenario 2	1427988	18572012	0.0277	0.058	0.0098	2.7008	2.7963	18328	19979087	913	1672	0.952549	0.9164	0.934125
dog_endo1	positive	Scenario 2	1596039	18403961	0.0347	0.0569	0.0129	3.1104	3.2149	182961	19798826	1174	17039	0.993624	0.914805	0.952587
dog_endo2	positive	Scenario 2	1783329	18216671	0.0347	0.0572	0.0135	3.0912	3.1966	366339	19598571	1429	33661	0.996114	0.915848	0.954296
dog_endo4	positive	Scenario 2	2158094	17841906	0.0347	0.0597	0.011	3.8208	3.9262	732804	19198088	1912	67196	0.997398	0.916005	0.95497
dog_endo10	positive	Scenario 2	3279326	16720674	0.0361	0.0538	0.0153	4.512	4.6172	1832401	17996523	3477	167599	0.998106	0.9162	0.955401
dog_endo20	positive	Scenario 2	5149754	14850246	0.0416	0.0488	0.0241	6.5216	6.6361	3663834	15993916	6084	336166	0.998342	0.915959	0.955378
dog_endo30	positive	Scenario 2	7021824	12978176	0.0291	0.0413	0.0413	8.6016	8.7133	5496146	13991232	8768	503854	0.998407	0.916024	0.955443
dog_endo40	positive	Scenario 2	8889015	11110985	0.0375	0.0372	0.0386	10.3424	10.4557	7326767	11988492	11508	673233	0.998432	0.915846	0.955357
dog_endo50	positive	Scenario 2	10762240	9237760	0.0319	0.0316	0.0566	12.192	12.3121	9158790	9985800	14200	841210	0.998452	0.915879	0.955385
dog_endo60	positive	Scenario 2	12633032	7366968	0.0388	0.0277	0.0538	14.8608	14.9811	10991747	7983431	16569	1008253	0.998495	0.915979	0.955459
dog_endo0.1	negative_comp	Scenario 2	3051010	16948990	0.1277	0.0555	0.0148	8.032	8.23	18817	19979343	657	1183	0.966263	0.94085	0.953387
dog_endo1	negative_comp	Scenario 2	3199645	16800355	0.1555	0.0544	0.0107	8.352	8.5726	188314	19799309	691	11686	0.996344	0.94157	0.968183
dog_endo2	negative_comp	Scenario 2	3366491	16633509	0.1525	0.0527	0.0116	8.352	8.5688	376561	19599305	695	23439	0.998158	0.941403	0.96895
dog_endo4	negative_comp	Scenario 2	3699382	16300618	0.2941	0.0541	0.0183	8.64	9.0065	753590	19199253	747	46410	0.99901	0.941987	0.969661
dog_endo10	negative_comp	Scenario 2	4693784	15306216	0.1811	0.0525	0.0175	9.4912	9.7423	1883816	17999170	830	116184	0.99956	0.941908	0.969878
dog_endo20	negative_comp	Scenario 2	6353923	13646077	0.1405	0.0491	0.0236	10.6304	10.8436	3767273	15998997	1003	232727	0.999734	0.941818	0.969912
dog_endo30	negative_comp	Scenario 2	8016451	11983549	0.153	0.0461	0.0313	12.2304	12.4608	5651912	13998778	1222	348088	0.999784	0.941985	0.970024
dog_endo40	negative_comp	Scenario 2	9675130	10324870	0.14	0.0363	0.0477	13.2224	13.4464	7534893	11998625	1375	465107	0.999818	0.941862	0.969975
dog_endo50	negative_comp	Scenario 2	11335229	8664771	0.1713	0.0305	0.0547	20.032	20.2885	9418168	9998423	1577	581832	0.999833	0.941817	0.969958
dog_endo60	negative_comp	Scenario 2	12995133	7004867	0.2505	0.0288	0.0541	16.8512	17.1846	11303165	7998245	1755	696835	0.999845	0.94193	0.970024
dog_endo0.1	positive_comp	Scenario 2	1427988	18572012	0.0355	0.0566	0.012	4.0512	4.1553	18288	19979531	469	1712	0.974996	0.9144	0.943726
dog_endo1	positive_comp	Scenario 2	1596039	18403961	0.0308	0.058	0.0092	4.2304	4.3284	182589	19799442	558	17411	0.996953	0.912945	0.953102
dog_endo2	positive_comp	Scenario 2	1783329	18216671	0.0294	0.0638	0.0146	4.3904	4.4982	365631	19599352	648	34369	0.998231	0.914077	0.954303
dog_endo4	positive_comp	Scenario 2	2158094	17841906	0.0288	0.0505	0.011	5.0112	5.1015	731404	19199169	831	68596	0.998865	0.914255	0.954689
dog_endo10	positive_comp	Scenario 2	3279326	16720674	0.0463	0.0519	0.0216	6.0416	6.1614	1828824	17998598	1402	171176	0.999234	0.914412	0.954943
dog_endo20	positive_comp	Scenario 2	5149754	14850246	0.0325	0.0483	0.0255	8.2304	8.3367	3656784	15997711	2289	343216	0.999374	0.914196	0.954889
dog_endo30	positive_comp	Scenario 2	7021824	12978176	0.0305	0.0455	0.0311	9.9712	10.0783	5485474	13996768	3232	514526	0.999411	0.914246	0.954933
dog_endo40	positive_comp	Scenario 2	8889015	11110985	0.0316	0.0383	0.048	12.0704	12.1883	7312330	11995849	4151	687670	0.999433	0.914041	0.954832
dog_endo50	positive_comp	Scenario 2	10762240	9237760	0.0308	0.0344	0.0472	14.0416	14.154	9140936	9994828	5172	859064	0.999435	0.914094	0.954861
dog_endo60	positive_comp	Scenario 2	12633032	7366968	0.0344	0.0288	0.0633	16.3328	16.4593	10970442	7993991	6009	1029558	0.999453	0.914203	0.954929

## Sheet: Table S9
Table S9: Compute time, precision, recall and f-score for human simulations for both scenarios across different endogenous fractions when no filtering (NA), negative (k2_custom) and positive (k2_human_kmer29) filtering were applied.
sample_name	filter	scenario_type	reads_into_mapping	reads_filtered	kraken2_cpu_hrs	extract_cpu_hrs	subset_cpu_hrs	bwa_cpu_hrs	total_cpu_hrs	TP	TN	FP	FN	precision	recall	f-score
human_endo0.1	NA	Scenario 1	20000000	0	NA	NA	NA	24.7104	24.7104	17458	19948967	31033	2542	0.360026	0.8729	0.50979
human_endo1	NA	Scenario 1	20000000	0	NA	NA	NA	25.152	25.152	174202	19769539	30461	25798	0.851165	0.87101	0.860973
human_endo2	NA	Scenario 1	20000000	0	NA	NA	NA	24.8832	24.8832	348375	19569366	30634	51625	0.919173	0.870938	0.894406
human_endo4	NA	Scenario 1	20000000	0	NA	NA	NA	24.8	24.8	696883	19169974	30026	103117	0.958694	0.871104	0.912802
human_endo10	NA	Scenario 1	20000000	0	NA	NA	NA	24.6208	24.6208	1741076	17971744	28256	258924	0.98403	0.870538	0.923811
human_endo20	NA	Scenario 1	20000000	0	NA	NA	NA	24	24	3481763	15974928	25072	518237	0.992851	0.870441	0.927625
human_endo30	NA	Scenario 1	20000000	0	NA	NA	NA	23.552	23.552	5224826	13978349	21651	775174	0.995873	0.870804	0.929149
human_endo40	NA	Scenario 1	20000000	0	NA	NA	NA	22.6624	22.6624	6965607	11981266	18734	1034393	0.997318	0.870701	0.929718
human_endo50	NA	Scenario 1	20000000	0	NA	NA	NA	22.6624	22.6624	8707222	9984392	15608	1292778	0.998211	0.870722	0.930118
human_endo60	NA	Scenario 1	20000000	0	NA	NA	NA	21.8624	21.8624	10447887	7987557	12443	1552113	0.99881	0.870657	0.930341
human_endo0.1	negative	Scenario 1	2874667	17125333	0.1375	0.0525	0.0153	5.92	6.1253	17269	19976050	3950	2731	0.813846	0.86345	0.837915
human_endo1	negative	Scenario 1	3025583	16974417	0.1333	0.05	0.0162	6.6112	6.8107	172175	19796225	3775	27825	0.978545	0.860875	0.915946
human_endo2	negative	Scenario 1	3192787	16807213	0.0972	0.0541	0.0108	7.1232	7.2853	344451	19596183	3817	55549	0.98904	0.861128	0.920662
human_endo4	negative	Scenario 1	3529182	16470818	0.1266	0.0558	0.0145	7.3024	7.4993	689084	19196308	3692	110916	0.994671	0.861355	0.923225
human_endo10	negative	Scenario 1	4537189	15462811	0.1225	0.0463	0.0216	7.9104	8.1008	1721562	17996461	3539	278438	0.997949	0.860781	0.924304
human_endo20	negative	Scenario 1	6214428	13785572	0.1375	0.0458	0.0302	9.4528	9.6663	3442332	15996994	3006	557668	0.999128	0.860583	0.924695
human_endo30	negative	Scenario 1	7893280	12106720	0.1211	0.0397	0.0325	9.8432	10.0365	5166082	13997408	2592	833918	0.999499	0.861014	0.925102
human_endo40	negative	Scenario 1	9571923	10428077	0.1416	0.0344	0.0377	12.4608	12.6745	6886573	11997690	2310	1113427	0.999665	0.860822	0.925062
human_endo50	negative	Scenario 1	11252934	8747066	0.1388	0.0336	0.0441	14.24	14.4565	8609103	9998091	1909	1390897	0.999778	0.86091	0.925162
human_endo60	negative	Scenario 1	12932604	7067396	0.1169	0.0272	0.0527	14.9632	15.16	10330577	7998495	1505	1669423	0.999854	0.860881	0.925178
human_endo0.1	positive	Scenario 1	2029870	17970130	0.0277	0.0583	0.0121	7.072	7.1701	16860	19956334	23666	3140	0.416029	0.843	0.557116
human_endo1	positive	Scenario 1	2186732	17813268	0.0388	0.0544	0.0125	7.2128	7.3185	168526	19776714	23286	31474	0.8786	0.84263	0.860239
human_endo2	positive	Scenario 1	2359619	17640381	0.0277	0.0555	0.0169	7.9104	8.0105	337137	19576747	23253	62863	0.935478	0.842843	0.886748
human_endo4	positive	Scenario 1	2706928	17293072	0.0291	0.0513	0.0216	7.552	7.654	674190	19176977	23023	125810	0.966979	0.842738	0.900593
human_endo10	positive	Scenario 1	3749305	16250695	0.0305	0.0486	0.0238	9.1008	9.2037	1684718	17978606	21394	315282	0.98746	0.842359	0.909157
human_endo20	positive	Scenario 1	5487206	14512794	0.0347	0.0444	0.0305	9.3632	9.4728	3368626	15980855	19145	631374	0.994349	0.842156	0.911947
human_endo30	positive	Scenario 1	7222037	12777963	0.0305	0.043	0.0333	10.592	10.6988	5054931	13983424	16576	945069	0.996732	0.842488	0.913142
human_endo40	positive	Scenario 1	8959026	11040974	0.0305	0.0338	0.0386	11.9616	12.0645	6739267	11985675	14325	1260733	0.997879	0.842408	0.913576
human_endo50	positive	Scenario 1	10694447	9305553	0.0305	0.0297	0.0452	13.1008	13.2062	8424243	9988117	11883	1575757	0.998591	0.842424	0.913884
human_endo60	positive	Scenario 1	12429852	7570148	0.0361	0.0291	0.0527	14.2016	14.3195	10108040	7990470	9530	1891960	0.999058	0.842337	0.914028
human_endo0.1	NA	Scenario 2	20000000	0	NA	NA	NA	18.0416	18.0416	17336	19978579	1421	2664	0.924242	0.8668	0.8946
human_endo1	NA	Scenario 2	20000000	0	NA	NA	NA	18.1312	18.1312	174110	19798432	1568	25890	0.991075	0.87055	0.926911
human_endo2	NA	Scenario 2	20000000	0	NA	NA	NA	18.3104	18.3104	348299	19598311	1689	51701	0.995174	0.870748	0.928812
human_endo4	NA	Scenario 2	20000000	0	NA	NA	NA	18.0416	18.0416	696776	19198072	1928	103224	0.997241	0.87097	0.929838
human_endo10	NA	Scenario 2	20000000	0	NA	NA	NA	18.752	18.752	1741919	17997312	2688	258081	0.998459	0.870959	0.930361
human_endo20	NA	Scenario 2	20000000	0	NA	NA	NA	19.1104	19.1104	3482608	15995866	4134	517392	0.998814	0.870652	0.93034
human_endo30	NA	Scenario 2	20000000	0	NA	NA	NA	19.7312	19.7312	5223687	13994543	5457	776313	0.998956	0.870614	0.93038
human_endo40	NA	Scenario 2	20000000	0	NA	NA	NA	20	20	6963900	11993193	6807	1036100	0.999023	0.870487	0.930337
human_endo50	NA	Scenario 2	20000000	0	NA	NA	NA	20.5312	20.5312	8706507	9991930	8070	1293493	0.999074	0.870651	0.930452
human_endo60	NA	Scenario 2	20000000	0	NA	NA	NA	20.9728	20.9728	10447525	7990450	9550	1552475	0.999087	0.870627	0.930444
human_endo0.1	negative	Scenario 2	3050372	16949628	0.1361	0.0486	0.0159	5.8304	6.031	17166	19978678	1322	2834	0.928494	0.8583	0.892018
human_endo1	negative	Scenario 2	3199636	16800364	0.1319	0.0516	0.0165	6.272	6.472	172193	19798671	1329	27807	0.992341	0.860965	0.921997
human_endo2	negative	Scenario 2	3364412	16635588	0.1291	0.053	0.0172	6.0416	6.2409	344402	19598668	1332	55598	0.996147	0.861005	0.923659
human_endo4	negative	Scenario 2	3695636	16304364	0.1169	0.0475	0.0186	6.0608	6.2438	688980	19198681	1319	111020	0.998089	0.861225	0.92462
human_endo10	negative	Scenario 2	4686988	15313012	0.118	0.0483	0.0233	6.6432	6.8328	1722529	17998678	1322	277471	0.999233	0.861264	0.925133
human_endo20	negative	Scenario 2	6339745	13660255	0.1444	0.0427	0.0236	8.4032	8.6139	3443187	15998699	1301	556813	0.999622	0.860797	0.92503
human_endo30	negative	Scenario 2	7993129	12006871	0.1527	0.0402	0.0319	11.2128	11.4376	5164777	13998693	1307	835223	0.999747	0.860796	0.925083
human_endo40	negative	Scenario 2	9643165	10356835	0.1519	0.0327	0.0372	11.0528	11.2746	6885418	11998706	1294	1114582	0.999812	0.860677	0.925042
human_endo50	negative	Scenario 2	11297125	8702875	0.1416	0.0305	0.045	14.2208	14.4379	8608484	9998719	1281	1391516	0.999851	0.860848	0.925158
human_endo60	negative	Scenario 2	12951493	7048507	0.1388	0.0288	0.0525	14.3232	14.5433	10330335	7998721	1279	1669665	0.999876	0.860861	0.925176
human_endo0.1	positive	Scenario 2	1151653	18848347	0.0277	0.0566	0.0088	2.5408	2.6339	16776	19979192	808	3224	0.954049	0.8388	0.89272
human_endo1	positive	Scenario 2	1319771	18680229	0.0319	0.0725	0.012	2.6112	2.7276	168471	19799060	940	31529	0.994451	0.842355	0.912106
human_endo2	positive	Scenario 2	1506544	18493456	0.0277	0.06	0.0091	2.8032	2.9	336935	19598976	1024	63065	0.99697	0.842337	0.913154
human_endo4	positive	Scenario 2	1880022	18119978	0.043	0.0566	0.0146	3.6032	3.7174	673982	19198778	1222	126018	0.99819	0.842477	0.913748
human_endo10	positive	Scenario 2	3000928	16999072	0.0291	0.0525	0.016	4.2816	4.3792	1684991	17998181	1819	315009	0.998922	0.842495	0.914064
human_endo20	positive	Scenario 2	4869054	15130946	0.0333	0.0488	0.0275	6.3616	6.4712	3369285	15997015	2985	630715	0.999115	0.842321	0.914043
human_endo30	positive	Scenario 2	6737786	13262214	0.0305	0.0441	0.0311	7.9616	8.0673	5054007	13995948	4052	945993	0.999199	0.842334	0.914086
human_endo40	positive	Scenario 2	8606329	11393671	0.0305	0.0358	0.0375	11.4112	11.515	6737692	11994932	5068	1262308	0.999248	0.842212	0.914034
human_endo50	positive	Scenario 2	10473593	9526407	0.0291	0.0475	0.053	14.2016	14.3312	8423147	9993881	6119	1576853	0.999274	0.842315	0.914106
human_endo60	positive	Scenario 2	12340649	7659351	0.0347	0.0272	0.0613	14.5728	14.696	10106952	7992733	7267	1893048	0.999282	0.842246	0.914068

## Sheet: Table S10
Table S10: Time and Coverage difference between positive filtering and no filtering before mapping on empirical data.
Sample	Endogenous Pct	control_cpu_secs	filtered_cpu_secs	cpu_fold_difference	control_cov	filtered_cov
367	0.4	528896	31909	16.5751	0.0086	0.0079
PDM100	1.5	241280	56362	4.2809	0.0284	0.0271
TU148	4.7	1655680	230518	7.18242	0.3208	0.2899
TU144	9.7	1922624	386141	4.97907	0.7778	0.7281
WOL-VAL-18A	19.2	956544	512444	1.86663	0.9825	0.9736
AL3284	20.8	214400	105189	2.03824	0.1399	0.1347
CGG28	30.5	113280	59269	1.91129	0.1344	0.1278
CANIS-ALAS-016	40.3	3120320	1.65534e+06	1.885	3.1683	3.0353
IN18-005	48.7	2547232	1.85522e+06	1.37301	1.6125	1.5892
AL2744	61.3	2399552	1745834	1.37444	3.2624	3.0444

## Sheet: Table S11
Table S11: Classification of reads that mapped to CanFam6 reference genome with MapQ > 20 but were filtered out by Kraken2.
Sample	Filtered Reads that mapped with MapQ > 20	Reads Classified	Carnivora	Bacteria	Primate	Artiodactyla	Rodentia	Chiroptera	Lepidoptera
367	36981	17680	16504	633	123	17	5	4	45
AL2744	1675817	393031	380517	0	814	3231	1076	1007	549
AL3284	273246	91304	89593	122	126	233	145	121	77
CANIS-ALAS-016	6957979	4031157	3996058	1449	12426	3454	1370	1364	0
CGG28	400372	182600	181499	223	58	155	54	53	0
IN18-005	924700	538153	531518	390	2809	371	122	129	93
PDM100	70913	38578	37965	193	30	31	15	0	26
TU144	2695419	1059718	1049867	3414	394	655	0	0	317
TU148	1707050	510477	501578	4256	409	350	0	0	200
WOL-VAL-18A	410568	211870	210217	352	64	156	73	64	57

## Sheet: Table S12
Table S12: qpDstat output comparing reference bias after filtering when using the k2_canis_lupus_kmer29 database without 722g variants.
Pop1	Pop2	Pop3	Pop4	Dstat	se	Z	BABA	ABBA	No. Snps
Coyote01California	Basenji01	AL2744_control	AL2744_filtered_2	0.000579	0.000115	5.045	31316	30096	2108782
Coyote01California	Basenji01	AL2744_control	AL2744_filtered_3	0.000507	0.000113	4.502	31224	30154	2108782
Coyote01California	Basenji01	AL2744_control_2	AL2744_filtered	0.000463	0.000118	3.917	31046	30070	2108782
Coyote01California	Basenji01	AL2744_control_2	AL2744_filtered_2	0.000685	0.000116	5.89	31410	29966	2108782
Coyote01California	Basenji01	AL2744_control_2	AL2744_filtered_3	0.000614	0.000116	5.288	31406	30112	2108782
Coyote01California	Basenji01	AL2744_control_3	AL2744_filtered	0.000454	0.000114	3.97	31037	30079	2108782
Coyote01California	Basenji01	AL2744_control_3	AL2744_filtered_2	0.000676	0.000113	6.004	31240	29814	2108782
Coyote01California	Basenji01	AL2744_control_3	AL2744_filtered_3	0.000605	0.000117	5.176	31250	29974	2108782
Coyote01California	Basenji01	AL3284_control	AL3284_filtered_2	-0.000188	9e-05	-2.099	310	359	260528
Coyote01California	Basenji01	AL3284_control	AL3284_filtered_3	-0.000146	9.1e-05	-1.601	327	365	260528
Coyote01California	Basenji01	AL3284_control_2	AL3284_filtered	-8e-06	9.1e-05	-0.084	352	354	260528
Coyote01California	Basenji01	AL3284_control_2	AL3284_filtered_2	-0.000138	9.1e-05	-1.522	334	370	260528
Coyote01California	Basenji01	AL3284_control_2	AL3284_filtered_3	-9.6e-05	8.8e-05	-1.092	333	358	260528
Coyote01California	Basenji01	AL3284_control_3	AL3284_filtered	0.000127	8.4e-05	1.503	361	328	260528
Coyote01California	Basenji01	AL3284_control_3	AL3284_filtered_2	-4e-06	9.4e-05	-0.041	353	354	260528
Coyote01California	Basenji01	AL3284_control_3	AL3284_filtered_3	3.8e-05	8.6e-05	0.448	355	345	260528
Coyote01California	Basenji01	CANIS-ALAS-016_control	CANIS-ALAS-016_filtered_2	0.000396	0.0001	3.948	26043	25177	2187439
Coyote01California	Basenji01	CANIS-ALAS-016_control	CANIS-ALAS-016_filtered_3	0.000425	9.9e-05	4.283	26094	25165	2187439
Coyote01California	Basenji01	CANIS-ALAS-016_control_2	CANIS-ALAS-016_filtered	0.000351	0.000107	3.288	26020	25253	2187439
Coyote01California	Basenji01	CANIS-ALAS-016_control_2	CANIS-ALAS-016_filtered_2	0.000376	9.6e-05	3.901	25957	25134	2187439
Coyote01California	Basenji01	CANIS-ALAS-016_control_2	CANIS-ALAS-016_filtered_3	0.000405	0.000101	4.028	26005	25119	2187439
Coyote01California	Basenji01	CANIS-ALAS-016_control_3	CANIS-ALAS-016_filtered	0.00033	0.000111	2.965	25946	25225	2187439
Coyote01California	Basenji01	CANIS-ALAS-016_control_3	CANIS-ALAS-016_filtered_2	0.000355	0.0001	3.535	25981	25204	2187439
Coyote01California	Basenji01	CANIS-ALAS-016_control_3	CANIS-ALAS-016_filtered_3	0.000384	0.000105	3.656	26130	25290	2187439
Coyote01California	Basenji01	CGG28_control	CGG28_filtered_2	-4e-06	9.2e-05	-0.044	362	363	248968
Coyote01California	Basenji01	CGG28_control	CGG28_filtered_3	0.00012	9.2e-05	1.311	391	361	248968
Coyote01California	Basenji01	CGG28_control_2	CGG28_filtered	0.000145	8.7e-05	1.657	376	340	248968
Coyote01California	Basenji01	CGG28_control_2	CGG28_filtered_2	-3.2e-05	9.5e-05	-0.338	359	367	248968
Coyote01California	Basenji01	CGG28_control_2	CGG28_filtered_3	9.2e-05	9e-05	1.029	389	366	248968
Coyote01California	Basenji01	CGG28_control_3	CGG28_filtered	9.6e-05	9.2e-05	1.05	384	360	248968
Coyote01California	Basenji01	CGG28_control_3	CGG28_filtered_2	-8e-05	9.4e-05	-0.859	352	372	248968
Coyote01California	Basenji01	CGG28_control_3	CGG28_filtered_3	4.4e-05	9.4e-05	0.471	378	367	248968
Coyote01California	Basenji01	IN18-005_control	IN18-005_filtered_2	5.8e-05	9.6e-05	0.604	15307	15202	1813958
Coyote01California	Basenji01	IN18-005_control	IN18-005_filtered_3	-1.9e-05	9.3e-05	-0.208	15246	15281	1813958
Coyote01California	Basenji01	IN18-005_control_2	IN18-005_filtered	0.000266	9.1e-05	2.93	15562	15079	1813958
Coyote01California	Basenji01	IN18-005_control_2	IN18-005_filtered_2	0.000244	9.5e-05	2.565	15493	15051	1813958
Coyote01California	Basenji01	IN18-005_control_2	IN18-005_filtered_3	0.000166	8.7e-05	1.913	15365	15063	1813958
Coyote01California	Basenji01	IN18-005_control_3	IN18-005_filtered	0.000183	9.4e-05	1.947	15547	15215	1813958
Coyote01California	Basenji01	IN18-005_control_3	IN18-005_filtered_2	0.00016	9.5e-05	1.685	15469	15178	1813958
Coyote01California	Basenji01	IN18-005_control_3	IN18-005_filtered_3	8.3e-05	9.4e-05	0.884	15389	15238	1813958
Coyote01California	Basenji01	PDM100_control	PDM100_filtered_2	3.2e-05	0.000116	0.274	27	25	62842
Coyote01California	Basenji01	PDM100_control	PDM100_filtered_3	0.000111	0.000115	0.97	28	21	62842
Coyote01California	Basenji01	PDM100_control_2	PDM100_filtered	8e-05	0.000103	0.772	29	24	62842
Coyote01California	Basenji01	PDM100_control_2	PDM100_filtered_2	4.8e-05	0.000105	0.454	29	26	62842
Coyote01California	Basenji01	PDM100_control_2	PDM100_filtered_3	0.000127	0.000117	1.089	34	26	62842
Coyote01California	Basenji01	PDM100_control_3	PDM100_filtered	0.000127	0.000103	1.238	29	21	62842
Coyote01California	Basenji01	PDM100_control_3	PDM100_filtered_2	9.5e-05	0.000111	0.861	29	23	62842
Coyote01California	Basenji01	PDM100_control_3	PDM100_filtered_3	0.000175	0.000106	1.659	26	15	62842
Coyote01California	Basenji01	TU144_control	TU144_filtered_2	0.000106	9e-05	1.175	6290	6170	1137106
Coyote01California	Basenji01	TU144_control	TU144_filtered_3	0.000248	9.2e-05	2.705	6343	6061	1137106
Coyote01California	Basenji01	TU144_control_2	TU144_filtered	0.000193	8.9e-05	2.176	6286	6066	1137106
Coyote01California	Basenji01	TU144_control_2	TU144_filtered_2	7.8e-05	8.4e-05	0.928	6198	6109	1137106
Coyote01California	Basenji01	TU144_control_2	TU144_filtered_3	0.000221	8.4e-05	2.624	6296	6045	1137106
Coyote01California	Basenji01	TU144_control_3	TU144_filtered	0.000196	9.8e-05	1.998	6324	6101	1137106
Coyote01California	Basenji01	TU144_control_3	TU144_filtered_2	8.1e-05	9.2e-05	0.875	6221	6129	1137106
Coyote01California	Basenji01	TU144_control_3	TU144_filtered_3	0.000223	9.2e-05	2.418	6292	6038	1137106
Coyote01California	Basenji01	TU148_control	TU148_filtered_2	0.000121	9.8e-05	1.237	1689	1621	561029
Coyote01California	Basenji01	TU148_control	TU148_filtered_3	0.000102	9.2e-05	1.104	1642	1585	561029
Coyote01California	Basenji01	TU148_control_2	TU148_filtered	0.000128	8.6e-05	1.499	1686	1614	561029
Coyote01California	Basenji01	TU148_control_2	TU148_filtered_2	9.4e-05	9.2e-05	1.028	1658	1605	561029
Coyote01California	Basenji01	TU148_control_2	TU148_filtered_3	7.5e-05	9.7e-05	0.773	1672	1630	561029
Coyote01California	Basenji01	TU148_control_3	TU148_filtered	-3e-05	9.4e-05	-0.322	1635	1652	561029
Coyote01California	Basenji01	TU148_control_3	TU148_filtered_2	-6.4e-05	8.9e-05	-0.724	1604	1640	561029
Coyote01California	Basenji01	TU148_control_3	TU148_filtered_3	-8.4e-05	9.1e-05	-0.916	1602	1649	561029
Coyote01California	Basenji01	WOL-VAL-18A_control	WOL-VAL-18A_filtered_2	5.1e-05	8.5e-05	0.595	9508	9434	1462814
Coyote01California	Basenji01	WOL-VAL-18A_control	WOL-VAL-18A_filtered_3	-3.3e-05	8.9e-05	-0.369	9510	9558	1462814
Coyote01California	Basenji01	WOL-VAL-18A_control_2	WOL-VAL-18A_filtered	0.000178	8.4e-05	2.12	9628	9368	1462814
Coyote01California	Basenji01	WOL-VAL-18A_control_2	WOL-VAL-18A_filtered_2	0.000112	8.8e-05	1.272	9577	9413	1462814
Coyote01California	Basenji01	WOL-VAL-18A_control_2	WOL-VAL-18A_filtered_3	2.9e-05	9.6e-05	0.299	9548	9506	1462814
Coyote01California	Basenji01	WOL-VAL-18A_control_3	WOL-VAL-18A_filtered	0.000187	9.5e-05	1.974	9589	9316	1462814
Coyote01California	Basenji01	WOL-VAL-18A_control_3	WOL-VAL-18A_filtered_2	0.000121	9.1e-05	1.335	9593	9416	1462814
Coyote01California	Basenji01	WOL-VAL-18A_control_3	WOL-VAL-18A_filtered_3	3.8e-05	9e-05	0.417	9381	9326	1462814

## Sheet: Table S13
Table S13: qpDstat output comparing reference bias after filtering when using the k2_canis_lupus_kmer29 database with 722g variants.
Pop1	Pop2	Pop3	Pop4	Dstat	se	Z	BABA	ABBA	No. Snps
Coyote01California	Basenji01	367_control	367_filtered	0	0.000122	0	3	3	15401
Coyote01California	Basenji01	AL2744_control	AL2744_filtered	0.000276	0.000113	2.434	30855	30272	2115390
Coyote01California	Basenji01	AL2744_control	AL2744_filtered_2	0.000184	0.00012	1.541	30946	30556	2115390
Coyote01California	Basenji01	AL2744_control	AL2744_filtered_3	0.000242	0.000113	2.136	30968	30457	2115390
Coyote01California	Basenji01	AL2744_control_2	AL2744_filtered	0.000179	0.000113	1.581	31053	30674	2115390
Coyote01California	Basenji01	AL2744_control_2	AL2744_filtered_2	8.8e-05	0.000119	0.741	30873	30687	2115390
Coyote01California	Basenji01	AL2744_control_2	AL2744_filtered_3	0.000145	0.000111	1.307	30942	30635	2115390
Coyote01California	Basenji01	AL2744_control_3	AL2744_filtered	0.00018	0.000117	1.541	30955	30575	2115390
Coyote01California	Basenji01	AL2744_control_3	AL2744_filtered_2	8.8e-05	0.00012	0.738	30886	30699	2115390
Coyote01California	Basenji01	AL2744_control_3	AL2744_filtered_3	0.000146	0.000108	1.354	30970	30662	2115390
Coyote01California	Basenji01	AL3284_control	AL3284_filtered	6.9e-05	8.1e-05	0.848	330	312	261896
Coyote01California	Basenji01	AL3284_control	AL3284_filtered_2	4.6e-05	9.3e-05	0.49	334	322	261896
Coyote01California	Basenji01	AL3284_control	AL3284_filtered_3	5e-05	8.3e-05	0.6	339	326	261896
Coyote01California	Basenji01	AL3284_control_2	AL3284_filtered	-3.1e-05	9e-05	-0.341	316	324	261896
Coyote01California	Basenji01	AL3284_control_2	AL3284_filtered_2	-5.3e-05	8.6e-05	-0.625	306	320	261896
Coyote01California	Basenji01	AL3284_control_2	AL3284_filtered_3	-5e-05	8.4e-05	-0.591	346	359	261896
Coyote01California	Basenji01	AL3284_control_3	AL3284_filtered	0.000187	8.6e-05	2.173	352	303	261896
Coyote01California	Basenji01	AL3284_control_3	AL3284_filtered_2	0.000164	9.6e-05	1.71	371	328	261896
Coyote01California	Basenji01	AL3284_control_3	AL3284_filtered_3	0.000168	8.6e-05	1.96	356	312	261896
Coyote01California	Basenji01	CANIS-ALAS-016_control	CANIS-ALAS-016_filtered	0.000113	0.000102	1.105	25777	25530	2191513
Coyote01California	Basenji01	CANIS-ALAS-016_control	CANIS-ALAS-016_filtered_2	1.2e-05	9.5e-05	0.129	25705	25678	2191513
Coyote01California	Basenji01	CANIS-ALAS-016_control	CANIS-ALAS-016_filtered_3	-1.2e-05	0.00011	-0.112	25553	25580	2191513
Coyote01California	Basenji01	CANIS-ALAS-016_control_2	CANIS-ALAS-016_filtered	0.000202	0.000101	2.003	25852	25410	2191513
Coyote01California	Basenji01	CANIS-ALAS-016_control_2	CANIS-ALAS-016_filtered_2	0.000101	9.4e-05	1.079	25746	25524	2191513
Coyote01California	Basenji01	CANIS-ALAS-016_control_2	CANIS-ALAS-016_filtered_3	7.7e-05	9.7e-05	0.793	25628	25460	2191513
Coyote01California	Basenji01	CANIS-ALAS-016_control_3	CANIS-ALAS-016_filtered	0.000203	9.8e-05	2.08	25880	25435	2191513
Coyote01California	Basenji01	CANIS-ALAS-016_control_3	CANIS-ALAS-016_filtered_2	0.000103	9.4e-05	1.095	25767	25542	2191513
Coyote01California	Basenji01	CANIS-ALAS-016_control_3	CANIS-ALAS-016_filtered_3	7.8e-05	0.000105	0.744	25780	25609	2191513
Coyote01California	Basenji01	CGG28_control	CGG28_filtered	-8e-06	8.7e-05	-0.092	351	353	250058
Coyote01California	Basenji01	CGG28_control	CGG28_filtered_2	7.6e-05	9e-05	0.843	360	341	250058
Coyote01California	Basenji01	CGG28_control	CGG28_filtered_3	6e-05	9.3e-05	0.647	337	322	250058
Coyote01California	Basenji01	CGG28_control_2	CGG28_filtered	-4.4e-05	9.4e-05	-0.467	337	348	250058
Coyote01California	Basenji01	CGG28_control_2	CGG28_filtered_2	4e-05	8.8e-05	0.456	365	355	250058
Coyote01California	Basenji01	CGG28_control_2	CGG28_filtered_3	2.4e-05	9e-05	0.265	358	352	250058
Coyote01California	Basenji01	CGG28_control_3	CGG28_filtered	-8.4e-05	9.7e-05	-0.87	328	349	250058
Coyote01California	Basenji01	CGG28_control_3	CGG28_filtered_2	0	9.3e-05	0	345	345	250058
Coyote01California	Basenji01	CGG28_control_3	CGG28_filtered_3	-1.6e-05	9.5e-05	-0.168	326	330	250058
Coyote01California	Basenji01	IN18-005_control	IN18-005_filtered	-8.2e-05	9.2e-05	-0.886	15148	15296	1815806
Coyote01California	Basenji01	IN18-005_control	IN18-005_filtered_2	-3e-05	9e-05	-0.337	15307	15362	1815806
Coyote01California	Basenji01	IN18-005_control	IN18-005_filtered_3	4.4e-05	0.000101	0.436	15279	15199	1815806
Coyote01California	Basenji01	IN18-005_control_2	IN18-005_filtered	-0.000145	9e-05	-1.624	15157	15421	1815806
Coyote01California	Basenji01	IN18-005_control_2	IN18-005_filtered_2	-9.4e-05	9.5e-05	-0.991	15180	15351	1815806
Coyote01California	Basenji01	IN18-005_control_2	IN18-005_filtered_3	-2e-05	8.7e-05	-0.229	15275	15311	1815806
Coyote01California	Basenji01	IN18-005_control_3	IN18-005_filtered	5.3e-05	8.8e-05	0.608	15340	15243	1815806
Coyote01California	Basenji01	IN18-005_control_3	IN18-005_filtered_2	0.000105	8.9e-05	1.182	15298	15108	1815806
Coyote01California	Basenji01	IN18-005_control_3	IN18-005_filtered_3	0.000179	8.6e-05	2.08	15472	15147	1815806
Coyote01California	Basenji01	PDM100_control	PDM100_filtered	1.6e-05	9.3e-05	0.17	26	25	63316
Coyote01California	Basenji01	PDM100_control	PDM100_filtered_2	0.000205	9e-05	2.292	31	18	63316
Coyote01California	Basenji01	PDM100_control	PDM100_filtered_3	9.5e-05	8.9e-05	1.066	26	20	63316
Coyote01California	Basenji01	PDM100_control_2	PDM100_filtered	9.5e-05	7.8e-05	1.22	21	15	63316
Coyote01California	Basenji01	PDM100_control_2	PDM100_filtered_2	0.000284	0.000101	2.823	32	14	63316
Coyote01California	Basenji01	PDM100_control_2	PDM100_filtered_3	0.000174	9.3e-05	1.865	30	19	63316
Coyote01California	Basenji01	PDM100_control_3	PDM100_filtered	-1.6e-05	7.7e-05	-0.205	20	21	63316
Coyote01California	Basenji01	PDM100_control_3	PDM100_filtered_2	0.000174	8.1e-05	2.143	26	15	63316
Coyote01California	Basenji01	PDM100_control_3	PDM100_filtered_3	6.3e-05	9.8e-05	0.645	29	25	63316
Coyote01California	Basenji01	TU144_control	TU144_filtered	5.2e-05	9e-05	0.585	6195	6135	1142912
Coyote01California	Basenji01	TU144_control	TU144_filtered_2	6.6e-05	8.5e-05	0.768	6149	6074	1142912
Coyote01California	Basenji01	TU144_control	TU144_filtered_3	-4.9e-05	8.5e-05	-0.577	6208	6264	1142912
Coyote01California	Basenji01	TU144_control_2	TU144_filtered	0.00015	8.4e-05	1.771	6231	6060	1142912
Coyote01California	Basenji01	TU144_control_2	TU144_filtered_2	0.000163	8.2e-05	1.981	6175	5989	1142912
Coyote01California	Basenji01	TU144_control_2	TU144_filtered_3	4.8e-05	8.6e-05	0.563	6092	6037	1142912
Coyote01California	Basenji01	TU144_control_3	TU144_filtered	0.000163	8.7e-05	1.871	6180	5994	1142912
Coyote01California	Basenji01	TU144_control_3	TU144_filtered_2	0.000176	9e-05	1.945	6243	6042	1142912
Coyote01California	Basenji01	TU144_control_3	TU144_filtered_3	6.1e-05	9.5e-05	0.648	6168	6098	1142912
Coyote01California	Basenji01	TU148_control	TU148_filtered	-0.000117	8.9e-05	-1.32	1580	1646	564819
Coyote01California	Basenji01	TU148_control	TU148_filtered_2	-0.000186	9.2e-05	-2.021	1549	1654	564819
Coyote01California	Basenji01	TU148_control	TU148_filtered_3	-0.000117	9.4e-05	-1.247	1566	1632	564819
Coyote01California	Basenji01	TU148_control_2	TU148_filtered	3.4e-05	8.9e-05	0.377	1614	1595	564819
Coyote01California	Basenji01	TU148_control_2	TU148_filtered_2	-3.5e-05	9.9e-05	-0.356	1577	1597	564819
Coyote01California	Basenji01	TU148_control_2	TU148_filtered_3	3.4e-05	9.6e-05	0.349	1609	1590	564819
Coyote01California	Basenji01	TU148_control_3	TU148_filtered	3.2e-05	9.6e-05	0.331	1616	1598	564819
Coyote01California	Basenji01	TU148_control_3	TU148_filtered_2	-3.7e-05	8.3e-05	-0.449	1575	1596	564819
Coyote01California	Basenji01	TU148_control_3	TU148_filtered_3	3.2e-05	0.000101	0.315	1618	1600	564819
Coyote01California	Basenji01	WOL-VAL-18A_control	WOL-VAL-18A_filtered	2.6e-05	9.1e-05	0.284	9468	9430	1464777
Coyote01California	Basenji01	WOL-VAL-18A_control	WOL-VAL-18A_filtered_2	0.000136	8.9e-05	1.52	9635	9436	1464777
Coyote01California	Basenji01	WOL-VAL-18A_control	WOL-VAL-18A_filtered_3	9.6e-05	9e-05	1.057	9639	9499	1464777
Coyote01California	Basenji01	WOL-VAL-18A_control_2	WOL-VAL-18A_filtered	3e-06	9.5e-05	0.029	9522	9518	1464777
Coyote01California	Basenji01	WOL-VAL-18A_control_2	WOL-VAL-18A_filtered_2	0.000113	9.4e-05	1.199	9592	9427	1464777
Coyote01California	Basenji01	WOL-VAL-18A_control_2	WOL-VAL-18A_filtered_3	7.2e-05	9.2e-05	0.789	9544	9438	1464777
Coyote01California	Basenji01	WOL-VAL-18A_control_3	WOL-VAL-18A_filtered	4.2e-05	8.9e-05	0.468	9585	9524	1464777
Coyote01California	Basenji01	WOL-VAL-18A_control_3	WOL-VAL-18A_filtered_2	0.000152	8.8e-05	1.731	9659	9437	1464777
Coyote01California	Basenji01	WOL-VAL-18A_control_3	WOL-VAL-18A_filtered_3	0.000111	9.1e-05	1.218	9607	9444	1464777
